# Supplementary material for: Differential Gene Expression Profile Induced by Valproic Acid (VPA) in Pediatric Epileptic Patients
Source: Genes (Basel). 2018 Jun 28;9(7):328. doi: 10.3390/genes9070328 (PMC6070821; doi:10.3390/genes9070328)
Supplement: Supplementary file 1 [file genes-09-00328-s001.zip]

Archive with 1 entries (1 files):
- genes-308394-supplementary.docx
